# Supplementary material for: Prioritizing Antidiabetic Drugs for Inflammatory Bowel Disease Through Inverse Signal Detection: A FAERS Pharmacovigilance Study
Source: J Clin Med. 2026 Jun 16;15(12):4672. doi: 10.3390/jcm15124672 (PMC13301378; doi:10.3390/jcm15124672)
Supplement: Supplementary file 1 [file jcm-15-04672-s001.zip]

Archive with 1 entries (1 files):
- jcm-4336342-supplementary.pdf
